# Supplementary material for: In mitosis integrins reduce adhesion to extracellular matrix and strengthen adhesion to adjacent cells
Source: Nat Commun. 2023 Apr 14;14:2143. doi: 10.1038/s41467-023-37760-x (PMC10104879; doi:10.1038/s41467-023-37760-x)
Supplement: Supplementary file 4 — Source Data [file 41467_2023_37760_MOESM4_ESM.xlsx]

## Sheet: Fig 1a
Adhesion forces (nN) of interphase HeLa cells to Matrigel						to BSA		Adhesion forces (nN) of mitotic HeLa cells to Matrigel						to BSA
5 s	20 s	60 s	120 s	240 s	360 s	360 s		5 s	20 s	60 s	120 s	240 s	360 s	360 s
0.348032	1.24058	3.46108	8.89077	16.0946	15.5115	0.0685		0.454	0.686	0.845	3.03	2.9	3.94	0.185
0.804793	1.19713	2.82505	5.78994	3.06858	11.9734	0.277		1.08	1.68	4.07	2.92	4.87	1.57	0.215
0.590559	1.00806	1.81485	1.66678	3.44986	3.19353	0.232		1.03	0.884	2.17	1.62	2.07	3.71	0.02
0.834419	1.7742	5.27223	16.1389	3.63585	13.5327	0.627		0.577	0.462	0.243	0.754	1.02	1.13	0.0203
0.615534	1.80807	2.43085	4.09499	12.1815	4.39113	0.515		1.19	1.56	2.23	1.63	1.05	1.66	0.286
0.362773	0.562853	2.54607	3.73603	7.20704	1.876	0.365		2.16	1.19	0.715	1.03	2.42	0.932	0.195
0.27709	0.614006	0.696163	6.21445	5.64197	6.72263	0.6		0.376	0.711	1.28	0.806	2.27	2.3	0.12
0.507977	0.967542	1.38794	1.683	11.0078	3.33476	0.0697		0.268	0.711	0.951	0.918	1.13	0.203	0.193
1.34579	1.99789	2.977	4.78815	1.84517	1.60229	0.326		0.301	0.613	0.334	2.44	1.13	0.379	0.319
1.53695	1.58212	1.91416	1.00861	12.0726	4.20405	0.286		0.609	0.222	0.581	0.253	0.278	1.3	0.381
0.594705	1.59844	2.98191	2.20551	5.99043	6.62204	0.789		0.209	0.603	0.616	0.927	0.497	1.6	0.397
1.10941	1.66038	3.28718	1.33993	4.17389	13.059	0.084		0.348	1.1	0.848	1.7	0.253	3.46	0.276
0.885476	1.86154	1.51355	6.16609	5.965	22.3788	0.0464		0.387	0.789	0.46	1.3	2.05	2.18	0.105
0.624643	1.39363	3.47141	1.25404	12.3131	5.20812	1.15		0.219	0.938	0.802	0.643	4.52	2.68	0.297
0.841694	0.932218	0.739196	0.690599	2.14171	6.8621	0.0272		0.684	0.372	1.71		1.4	2.01	0.173
0.668229	0.471433	1.02776	4.75532	4.59509	4.71925				0.758			1.85		0.161
0.246359	0.259738	2.39538	1.44968	3.55967	14.7203									0.0877
0.199233	0.376082	0.722672	7.72797											0.224
0.233066	0.40009	0.559122	1.73846											0.194
0.473877	1.11131	0.992117	3.81776
0.313187	1.35755	1.07857	6.4727
0.357496	0.613395		5.63192
0.471552	0.607736		1.81844
0.613455	0.985039
0.386604	0.571291
	0.729076

## Sheet: Fig 1d
Time (min)	Relative Spreading Area Interphase HeLa cell								Relative Spreading Area mitotic(STC) HeLa cell
	Cell 1	Cell 2	Cell 3	Cell 4	Cell 5	Cell 6	Cell 7		Cell 1	Cell 2	Cell 3	Cell 4	Cell 5	Cell 6	Cell 7
0	1	1	1	1	1	1	1		1	1	1	1	1	1	1
2	0.995339	1.10603	0.985607	1.0396	1.00099	1.04082	1.12505		1.02095	1.07126	1.14081	1.05891	1.01287	1.01774	1.02241
4	0.963676	1.22299	1.24336	0.926857	1.06507	1.15644	1.19305		1.1105	1.02467	1.13519	1.02129	0.998827	0.937607	0.987814
6	0.939592	1.40354	1.55934	1.13144	1.16176	1.28484	1.24069		1.10489	1.05469	1.21498	1.04071	1.02594	0.962094	0.975117
8	0.909197	1.6646	2.06472	1.12989	1.22959	1.53204	1.14362		1.15211	1.00869	1.29404	1.06777	0.995709	0.963989	0.979043
10	0.92664	1.80142	2.49656	1.15634	1.22341	1.81095	0.988545		1.1254	1.05665	1.316	1.07882	1.0041	0.978934	0.984497
12	0.910211	1.86441	2.87054	1.18678	1.32736	2.21049	0.925359		1.13765	1.00928	1.2223	1.08313	1.01092	0.969391	0.995703
14	0.894554	1.23368	3.1236	1.04418	1.26608	2.49852	1.07621		1.1732	1.0837	1.39776	1.04266	1.00897	0.961737	0.975472
16	0.902934	1.41227	3.43151	1.03761	1.25628	2.72885	1.19933		1.22277	0.967828	1.30186	1.0889	1.01814	0.935718	0.976726
18	0.894811	1.50143	3.57573	1.27847	1.30135	3.24972	1.16918		1.29507	1.05626	1.34138	1.11319	1.01395	0.947783	1.00465
20	0.894932	1.61829	3.85819	1.1454	1.34556	3.61984	1.0205		1.27707	1.00415	1.31577	1.14399	1.02896	0.943821	0.984674
22	0.917095	1.67797	4.16906	1.09162	1.40843	3.69989	1.05836		1.32236	1.01008	1.1308	1.09751	1.04827	0.961645	0.997666
24	0.904976	1.71801	4.54643	1.40266	1.36038	4.20981	1.18063		1.3414	1.00217	1.2738	1.13652	1.09048	0.960654	0.981613
26	0.941481	1.78889	4.72511	1.11651	1.33296	4.51973	1.10021		1.35039	1.07383	1.23524	1.10937	1.05987	0.939767	0.97716
28	0.969257	1.80754	4.92747	1.24426	1.4316	4.88552	1.20041		1.36073	1.17015	1.29039	1.12596	1.06426	0.953991	0.992347
30	1.02446	1.85432	4.78408	1.30831	1.36128	5.14915	1.18871		1.41782	1.08548	1.20791	1.13782	1.04446	0.978571	0.98277
32	1.08083	1.89333	4.91196	1.45187	1.44108	5.34299	1.09719		1.44541	1.02942	1.2428	1.1301	1.06552	0.955252	0.968896
34	1.1356	1.89562	5.34849	1.46302	1.47125	5.48986	1.20608		1.50708	1.09573	1.35407	1.09036	1.06387	1.01306	0.968955
36	1.24088	1.95048	5.27438	1.88763	1.48141	5.65359	1.1775		1.51032	1.17134	1.29331	1.08354	1.0392	0.982176	0.980005
38	1.2721	1.91809	5.31979	1.73617	1.43011	5.72748	1.10877		1.50973	1.02902	1.39019	1.07573	1.04914	1.01072	0.998232
40	1.30995	1.94099	5.57708	1.6099	1.44086	5.69578	1.30628		1.48303	1.13798	1.36066	1.0976	1.04456	1.01197	0.980318
42	1.3892	2.05734	5.80725	1.93757	1.48037	5.79179	1.28446		1.51224	1.18042	1.23866	1.06249	1.0585	0.982896	0.953455
44	1.42001	2.05431	6.20659	2.22808	1.49198	5.86523	1.33185		1.61729	1.11884	1.32114	1.07289	1.05714	0.972541	0.997548
46	1.498	2.15986	7.0638	1.75301	1.55177	5.88803	1.51429		1.59162	1.03612	1.26207	1.00106	1.05265	0.952644	1.00314
48	1.55138	2.26261	6.24708	1.73314	1.50683	6.02646	1.4089		1.59944	1.07698	1.35554	1.09255	1.05343	0.957326	1.01815
50	1.60104	2.29522	6.71225	1.75966	1.49003	6.07936	1.39129		1.61036	1.11884	1.26257	1.11507	1.07011	0.981905	0.993525
52	1.62535	2.27354	6.1399	1.9901	1.54874	6.16032	1.51067		1.63174	1.12989	1.32236	1.07842	1.07557		0.994015
54	1.6505	2.30462	6.24824	2.18323	1.58677	6.21551	1.48607		1.67881	1.16581	1.48829				1.02708
56	1.70299	2.32775	5.40695	2.29036	1.57684	6.24721	1.51453		1.72426	1.11745	1.28258				1.01144
58	1.75789	2.41447	6.16753	2.11127	1.65401	6.28324	1.58556		1.77368	1.01737	1.43558				1.00014

## Sheet: Fig 1e
Adhesion forces (nN) of mitotic HeLa cells to Matrigel
360 s	60 min
3.94	4.12
1.57	2.64
3.71	2.17
1.13	0.966
1.66	4.64
0.932	3.14
2.3	4.51
0.203	2.56
0.379	3.25
1.3	3.38
1.6	4.05
3.46	2.2
2.18	0.228
2.68	0.914
2.01	0.21

## Sheet: Fig 1f
Adhesion forces (nN) of interphase HeLa cells at 120 s						Adhesion forces (nN) of mitotic HeLa cells at 120 s
Vitronectin	Collagen1	Collagen 4	Fibronectin	Laminin		Vitronectin	Collagen1	Collagen 4	Fibronectin	Laminin
1.06	4.3	2.57	9.67	4.11		2.76	2.06	1.61	1.1	1.47
3.6	1.7	3.74	3.72	2.09		1.79	0.47	1.38	1.04	1.25
1.65	1.79	1.39	2.29	2.87		1.17	2.36	0.292	3.77	1.69
2.67	2.41	1.7	1.15	1.54		1.08	1.08	1.57	1.98	0.99
2.39	3.91	1.76	4.26	2.53		0.688	1.68	0.8	1.99	1.33
1.19	2.41	3.11	1.38	3.77		1.14	0.863	0.843	2.41	2.04
2.07	1.24	5.57	3.12	2.01		1.62	1.18	1.28	1.41	1.84
5.24	1.2	2.03	4.42	1.98		2.78	0.435	0.622	2.58	0.652
2.06	1.17	4.42	6.17	9.76		0.442	0.5	0.157	0.465	1.68
1.73	11.5	1.75	2.32	6.11		1.39	0.685	0.357	2.01	1.17
1.45	1.51	1.78	2.76	2.26		0.922	0.662	0.748	1.1	2.83
1.37	1.42	3.5	2.11	27.1		1.12	0.826	1.12	0.772	2.85
1.06	18.3	1.46	1.66	12.4		0.682	0.37	0.753	0.998	1.06
0.887	3.56	6.21	2.9	10.4		1.13	0.452	0.78	0.68	2.61
2.39	4.02	3.37	3.41	12.6		1.13	0.266	0.283	0.755	1.7
		3.48	3.71	14.4		0.532	0.808	1.36		1.17
						0.384	0.384	1.17

## Sheet: Fig 1g
Adhesion forces (nN) of interphase HeLa cells to interphase HeLa cells							Adhesion forces (nN) of mitotic(STC) HeLa cells to interphase HeLa cells							Adhesion forces (nN) of mitotic(STC) HeLa cells to mitotic(STC) HeLa cells
5 s	20 s	60 s	120 s	240 s	360 s		5 s	20 s	60 s	120 s	240 s	360 s		5 s	20 s	60 s	120 s	240 s	360 s
0.489999	1.1754	2.36724	4.22627	1.32674	17.5237		1.33	2.05	2.98	3.31	4.74	4.13		0.817	1.45	1.97	2.85	3.5	5.83
0.787415	1.33591	1.27037	1.22085	6.1727	4.85849		0.389	0.396	1.15	1.58	4.47	1.56		0.553	1.49	2.27	2.35	3.41	5.48
0.439225	0.544943	1.19748	0.820551	4.09904	3.6843		0.42	1.37	0.466	1.17	1.27	5.83		2.98	1.07	1.23	1.66	4.35	5.14
0.525914	0.661442	0.714866	1.26381	3.5083	6.02332		1.3	1.58	1.39	4.78	7.58	3.81		1.9	1.92	3	6.16	10.2	4.94
1.12608	1.39803	2.55444	2.46414	4.65311	1.45296		0.655	1.16	1.45	1.79	4.3	7.24		2.4	3.09	4.39	6.32	5.18	7.09
0.870058	1.52849	1.7978	2.7232	2.17734	4.63082		1.17	1.39	2.68	3.97	4.55	6.12		1.37	1.19	5.74	4.33	2.91	3.25
0.759949	0.818391	0.926249	2.3061	1.49328	3.1163		0.926	1.64	1.56	2.46	3.91	8.03		1.31	1.41	4.34	3.47	3.05	5.05
0.561762	0.434386	1.38161	1.29429	3.26552	0.93349		1.36	1.38	2.7	3.35	4.78	6.02		2.1	2.41	3.37	3.86	8.46	3.72
0.451439	0.947734	4.04044	1.64835	8.63652	4.6447		1.39	3.4	2.43	4.17	7.39	6.57		2.08	1.3	2.51	5.6	3.66	5.24
0.538557	0.633521	2.19951	1.10365	4.36565	4.39233		0.792	1.49	5.49	3.05	7.42	11.7		1.22	2.27	2.49	3.36	1.55	8.32
1.04653	0.621661	2.0395	2.40564	6.91608	8.82938		1.38	0.619	1.4	2.78	2.71	12.2		2.76	3.57	5.3	5.44	9.05	3.91
0.681072	0.898975	1.12169	2.8273	3.39372	2.75191		0.857	0.703	2.01	2.99	6.69	9.19		1.38	1.35	3.43	2.72	7.11	4.92
0.516941	0.545376	0.915408	2.08035	6.40915	5.9079		0.634	1.75	1.95	2.78	4.38			0.414	1.71	2.29	1.53	2.83	3.01
0.665295	1.51573	1.54775	2.73412	4.19909	6.16186		1.1	1.08	3.14	5.55	7.95			1.87	2.72	4.34	4.56	11.9	2.64
0.82026	0.537323	1.61611	3.91264	2.4937	3.42841		0.619			4.86	5.73			1.38	2.34	3.68	3.45
1.8989	1.77742	3.26251	4.51685	0.703153	1.42671		0.992							1.94	2.03	2.47	1.2
1.13302	1.37075	3.23417	2.36907	1.0683	1.77591
1.05324	2.24746	2.09855	2.43268	2.59047	4.75858
0.968183	1.13614	1.22692	1.20947	2.13817	2.67279
1.09048	1.06596		1.33724	1.26051
			1.23809
			3.55894

## Sheet: Fig 2
a)									b)			c)			d)			e)
Relative fluorescence intensities flow cytometry									Relative fluorescence intensities flow cytometry			Binding Probability HeLa cells to Matrigel			Relative fluorescence intensities flow cytometry			Binding Probability HeLa cells to interphase HeLa cells
αV interphase	αV mitosis	β1 interphase	β1 mitosis	α6 interphase	α6 mitosis	β4 interphase	β4 mitosis		9EG7 interphase	9EG7 mitosis		Interphase	Mitotic(STC)		N-Cad interphase	N-cad mitosis		Interphase	Mitotic(STC)
1.00848	1.16928	0.991711	1.20487	0.997923	1.14301	1.00884	1.22799		0.987347	0.553341		33	34		0.869406	1.1943		4	35
1.0043	1.18741	0.999462	1.21133	1.01208	1.15363	1.00128	1.23176		1.01754	0.588148		43	36		1.04088	1.32065		6	33
0.992216	1.20274	1.00549	1.23372	0.983768	1.1607	1.06174	1.26199		1.07099	0.507755		42	32		1.02885	1.31163		7	25
0.995004	1.18043	1.00334	1.22166	1.005	1.14301	0.910599	1.29222		1.00791	0.568475		35	40		1.03787	1.24845		7	41
	1.18369		1.20788	1.00146	1.11824	1.02395	1.22421		0.916218	0.457629		47	36		1.03486	1.25447		8	38
									1.1116	0.399576		75	63					24	57
									1.05699	0.396664		68	54					26	57
									0.957154	0.479588		69	42					11	47
									0.910393	0.474815		60	35					6	44
									0.963869	0.470204		57	33					7	40

## Sheet: Fig 3
a)
Adhesion forces (nN) of interphase VKO HeLa cells to Matrigel						to BSA		Adhesion forces (nN) of mitotic VKO HeLa cells to Matrigel						to BSA
5 s	20 s	60 s	120 s	240 s	360 s	360 s		5 s	20 s	60 s	120 s	240 s	360 s	360 s
0.333	1.39	0.815	3.54	1.01	4.04	2.18		0.551	0.453	0.703	2.09	2.81	3.02	1.28
0.919	0.654	2.87	4.34	6.73	4.12	0.553		0.815	0.462	0.813	1.05	1.93	1.77	0.182
0.526	0.629	1.66	2.74	3.57	9.8	0.546		0.874	0.974	1.17	1.11	1.22	1.24	0.927
0.703	0.359	0.53	0.357	0.854	3.46	0.11		0.434	0.683	1.21	2	1.05	1.68	2.45
1.74	1.95	3.5	6.46	2.7	3.15	0.698		0.522	1.62	0.926	0.983	1.52	0.811	1.49
1.23	1.68	2.48	2.6	7.62	5.97	2.03		0.382	0.561	0.802	0.458	0.774	0.698	1.03
1.23	2.15	4.27	4.7	5.83	2.26	0.708		0.546	0.495	1	0.523	0.507	1.36	1.02
1.07	1.52	2.79	2.59	6.34	3.98	2.91		0.353	0.614	0.474	1.03	0.37	2.19	0.971
1.1	0.946	4.84	5.22	0.596	1.92	0.603		0.266	0.267	0.638	1.41	0.77	3.26	0.296
1	0.978	1.73	3.84	4.05	2.32	1.43		0.57	0.616	0.453	0.463	1.08	0.681	0.148
1.1	1.36	4.45	2.93	3.16	8.29	0.473		0.526	0.959	0.997	0.295	0.169	1.63	2.25
1.08	1.42	2.05	2.41	7.12	2.56	0.983		0.412	0.485	0.63	0.197	0.22	1.59	0.977
0.953	0.714	3.34	0.921	0.277	6.18	1.36		0.268	0.269	0.174	0.288	0.742	0.888	1.11
0.943	1.06	2.4	0.371	8.19	4.69	1.57		0.512	0.352	0.41
1.22	2.29	3.74	7.53	3.3	3.68	2.78		0.259	0.548	0.308
				2.55	3.53
				1.61	3.23
					8.57
b)
Adhesion forces (nN) of interphase TKO HeLa cells to Matrigel						to BSA		Adhesion forces (nN) of mitotic TKO HeLa cells to Matrigel						to BSA
5 s	20 s	60 s	120 s	240 s	360 s	360 s		5 s	20 s	60 s	120 s	240 s	360 s	360 s
1.18	1.36	1.06	0.937	0.73	2.62	0.682		0.273	0.0211	0.846	0.625	0.264	0.377	0.0421
0.45	0.729	1.03	0.851	0.161	2.68	1.26		0.0324	0.191	0.362	0.21	0.587	0.564	0.692
0.458	0.587	0.593	0.878	1.18	0.659	1.62		0.203	0.397	0.192	0.156	0.608	0.363	1.95
0.23	0.341	0.739	0.779	0.338	0.893	0.359		0.166	0.0793	0.272	0.309	0.0852	0.208	0.77
0.244	0.273	0.328	0.634	0.136	0.707	0.328		0.223	0.386	0.382	0.0843	0.149	0.302	1.15
0.373	0.291	0.285	1.14	0.277	0.68	0.91		0.66	0.18	0.293	0.458	0.173	0.0887	0.907
0.0217	0.258	0.391	0.328	1.6	0.626	0.902		0.0131	0.0121	0.0788	0.253	0.134	0.161	1.11
1.2	0.41	0.292	1.27	0.868	0.635	0.844		0.137	0.188	0.455	0.221	0.792	0.618	0.399
0.0292	0.373	0.663	0.349	0.342	2.33	1.48		0.0459	0.433	0.461	1.08	1.05	0.762	0.597
0.433	0.463	0.492	1.12	0.543	0.398	0.182		0.76	0.392	0.742	0.681	0.926	1.14	0.172
0.15	0.133	0.32	0.936	0.23	0.322	2.16		0.106	0.281	0.34	0.796	0.815	0.182	0.088
0.249	0.373	0.292	0.0621	0.136	0.594	1.61		0.00971	0.471	0.839	0.454	1.14	0.483	0.734
0.464	0.428	0.702	0.692	1	1.23	0.652		0.196	0.238	0.524	0.692	1.5	1.03	0.318
0.594	0.313	0.668	0.967	0.314	0.109	0.847		0.0134	0.545	0.843	0.126	0.191	0.407	0.0971
0.0102	0.288	0.454	0.37	1.83	0.962			0.384	0.286	0.666	0.624		1.3	0.431
0.178			0.00719					0.126		0.25
c)
Adhesion forces (nN) of interphase KKO HeLa cells to Matrigel						to BSA		Adhesion forces (nN) of mitotic KKO HeLa cells to Matrigel						to BSA
5 s	20 s	60 s	120 s	240 s	360 s	360 s		5 s	20 s	60 s	120 s	240 s	360 s	360 s
1.18	1.36	0.264	0.876	0.251	0.55	0.39		0.316	0.589	0.418	0.533	1.34	1.29	0.196
0.264	0.876	0.251	0.55	0.615	0.619	0.139		0.341	0.555	0.472	0.556	0.794	0.618	0.0196
0.331	0.222	0.412	0.199	0.701	0.792	0.842		0.678	0.182	0.159	0.733	0.707	0.135	0.242
0.207	0.0909	0.959	0.41	0.318	0.175	0.0342		0.203	0.0143	0.168	0.46	0.222	0.484	0.69
0.393	0.297	0.162	0.528	0.528	0.099	0.0485		0.0803	0.38	0.308	0.191	0.139	0.388	0.384
0.142	0.0532	0.124	0.0554	0.104	0.716	0.232		0.122	0.187	0.229	0.123	0.333	0.0535	0.542
0.108	0.0122	0.95	0.394	0.274	0.00727	0.275		0.394	0.336	0.143	0.417	0.0334	0.151	0.525
0.475	0.0223	0.811	0.25	0.449	0.221	0.406		0.489	0.41	0.549	0.671	1.09	2.33	0.776
0.197	0.116	0.168	0.31	0.308	0.75	0.0268		0.282	0.596	0.688	1.88	1.69	2.26	0.422
0.119	0.134	0.297	0.23	0.411	0.342	0.828		0.599	0.382	0.806	0.155	0.285	0.394	0.205
0.279	0.18	0.213	0.243	0.924	0.536	0.0977		0.336	0.107	0.93	0.0613	0.773	0.381	0.434
0.194	0.376	0.421	0.222	0.844	0.652	0.585		0.373	0.492	0.372	0.2	0.227	0.142	0.176
0.343	0.169	0.224	0.127	0.504	0.56	0.208		0.245	0.5	1.36	0.583	0.00687	1.25	0.363
0.365	0.474	0.293	0.307	0.284	0.691	0.0261		0.236	0.546	0.623	1.71	0.193	0.668	0.876
0.572	0.217	0.163	0.0874	0.359	0.803	0.0299		0.345	0.475	0.238	0.552	0.132	1.76	0.912
0.148	0.0562	0.232	0.264	0.802	0.728	0.37

## Sheet: Fig. 4
a)
Adhesion forces (nN) of interphase VKO HeLa cells to interphase HeLa cells							Adhesion forces (nN) of mitotic(STC) VKO HeLa cells to interphase HeLa cells							Adhesion forces (nN) of mitotic(STC) VKO HeLa cells to mitotic(STC) HeLa cells
5 s	20 s	60 s	120 s	240 s	360 s		5 s	20 s	60 s	120 s	240 s	360 s		5 s	20 s	60 s	120 s	240 s	360 s
0.973	1.73	3.11	3.12	2.32	1.09		2.47	2.53	1.17	4.82	1.9	3.17		1.17	1.24	4.42	2.73	4.26	5.25
0.551	0.404	0.83	1.15	3.1	0.57		0.895	1.98	2.38	3.12	3.84	3.48		0.208	1.61	2.69	2.69	1.8	4.65
0.439	1.61	2.42	3.66	2.44	5.53		1.14	1.88	2.45	1.67	5.15	3.59		1.32	0.458	1.46	2.86	4.42	4.53
0.43	0.322	1.41	2.11	1.06	4.51		0.81	0.997	2.27	2.81	4.24	2.3		0.434	2.13	1.79	2.7	3.01	2.71
0.546	0.508	0.735	1.15	1.39	2.84		1.31	1.61	1.87	3.26	3.56	2.57		0.614	0.945	1.53	1.97	2.67	5.2
0.626	0.0713	0.608	1.25	1.77	2.71		0.596	1.66	2.24	2.07	3.36	4.06		1.49	0.961	1.25	1.81	3.29	1.81
0.273	0.392	1.38	1.41	7.24	3.58		0.868	1.4	1.62	3.67	5.23	4.94		1.78	1.68	2.36	2.13	2.75	3.26
1.22	1.46	2.4	6.89	8.68	7.37		0.998	1.14	2.15	1.89	2.11	2.19		0.91	0.856	0.783	1.5	5.11	2.89
0.77	1.12	2.44	3.1	4.34	5.72		1.35	0.806	1.99	4.29	4.78	4.48		0.244	1.49	2.2	1.32	1.96	3.39
0.743	1.54	2.49	3.01	2.68	3.32		1.07	1.15	1.07	1.24	4.74	5.51		0.936	1.06	1.23	2.28	2.45	1.21
0.74	0.74	1.64	2.27	3.25	1.61		1.2	2.2	4.41	1.64	2.88	4.33		0.551	1.28	1.81	2.9	2.72	5.68
0.985	1.16	1.71	2.15	3.8	4.91		1.08	1.52	2.95	2.41	3.79	8.38		0.658	0.713	0.21	2.44	2.33	2.53
1.14	1.73	1.37	3.13	2.3	6.52		0.7	1.29	2.43	3.5	2.47	7.68		0.406	0.861	1.59	0.998	2.15	0.64
0.679	1.4	2.07	2.54	2.3	4.48		0.176	0.319	0.9	3.66	0.999	3.38		1.53	2.55	1.69	0.56	3.92	1.01
	0.89	1.7	2.17	5.96	4.49		0.247	0.333	0.82	4.21	2.2	2.63		0.278	0.92	0.525	2.06	4.11	1.81
							0.626	0.851	1.55	1.3	3.49	3.04		0.438	0.941	1.04		2.78
							0.88	0.942	3.37	1.15	2.87	3.2		0.513	0.39	2.02
										2.14					0.517
										3.25
b)
Adhesion forces (nN) of interphase TKO HeLa cells to interphase HeLa cells							Adhesion forces (nN) of mitotic(STC) TKO HeLa cells to interphase HeLa cells							Adhesion forces (nN) of mitotic(STC) TKO HeLa cells to mitotic(STC) HeLa cells
5 s	20 s	60 s	120 s	240 s	360 s		5 s	20 s	60 s	120 s	240 s	360 s		5 s	20 s	60 s	120 s	240 s	360 s
1.01056	2.01973	1.38446	2.79297	4.7242	5.09036		0.603	0.508	1.82	1.59	2.9	2.6		1.05	2.02	2.24	3.18	3.1	1.62
0.675306	0.911925	1.60599	2.09513	3.36435	7.76783		0.499	0.776	1.6	1.25	1.84	2.06		1.05	1.34	2.09	2.5	5.22	4.84
0.542682	0.711861	2.1447	1.50828	4.49379	4.32137		1.19	1.32	1.94	1.53	3.18	3.86		1.15	1.96	2.09	2.95	3.5	3.2
0.782568	1.11996	1.64768	2.14459	3.98605	3.80537		0.829	0.662	1.09	1.18	1.04	1.06		0.758	1.03	1.66	1.29	2.96	3.22
0.708172	1.12956	1.94729	2.07691	0.820559	2.72118		0.831	1.47	1.6	3.42	3.59	3.38		0.503	0.327	0.513	0.813	1.06	2.28
0.540355	0.605102	1.44867	1.35521	4.75544	4.50011		0.393	1.19	1.08	2.17	1.85	3.8		0.647	0.588	0.374	2.37	2.2	1.68
0.571555	1.0576	1.57791	1.70657	3.7832	2.61896		0.656	1.16	0.736	2.17	2.24	2.63		0.735	1.04	1.45	1.98	1.96	1.65
0.970146	1.61043	1.64231	2.39193	1.45368	2.88873		0.602	0.448	1.24	1.25	3.33	3.25		0.353	0.576	1.56	2.6	2.17	2.32
0.906524	0.685959	1.18368	1.47783	2.4224	3.49947		0.572	0.953	1.43	2.2	0.5	2.72		0.709	0.837	0.833	0.893	2.23	2.89
0.633156	1.097	2.17988	1.20079	3.73511	2.64422		0.721	0.86	1.84	1.42	2.42	3.71		0.848	0.83	2.04	1.98	2.97	3.41
0.553451	1.23697	1.46665	3.36463	1.67358	2.85694		0.592	1.52	1.53	3.04	2.13	3.27		1.06	0.52	1.07	2.52	2.37	2.95
0.944971	0.972223	2.42039	1.4866	4.1165	4.85989		0.95	0.67	1.69	1.42	1.64	3.03		0.683	1.46	1.3	1.71	2.77	1.42
1.06658	1.38806	2.82396	3.56379	2.69871	4.58524		0.515	1.31	0.648	1.62	3.36	4.77		1.24	1.79	2.27	1.92	2.23	2.5
0.84436	1.51722	2.48329	3.08235	4.84003	5.80489		0.466	0.357	2.03	1.69	1.59	1.04		0.829	0.812	0.841	2.14	2.03	2.57
0.732	1.07	2.68	2.93	2.57	4.84		0.975	1.2	0.877	3.01	2.74	2.67		0.829	0.743	0.402	1.45	1.51	1.21
										2.52	1.82	2.68		0.742			1.49	1.79	1.62
																	1.89	2.64	0.742
																	1.87		2.32
c)
Adhesion forces (nN) of interphase KKO HeLa cells to interphase HeLa cells							Adhesion forces (nN) of mitotic(STC) KKO HeLa cells to interphase HeLa cells							Adhesion forces (nN) of mitotic(STC) KKO HeLa cells to mitotic(STC) HeLa cells
5 s	20 s	60 s	120 s	240 s	360 s		5 s	20 s	60 s	120 s	240 s	360 s		5 s	20 s	60 s	120 s	240 s	360 s
0.314	0.945	0.506	1.07	1.88	0.921		0.762	1.7	2.06	1.88	3.5	4.07		1.4	0.63	0.929	1.08	3.01	2.44
0.403	0.768	1.77	0.903	1.42	1.65		0.533	1.14	1.93	1.29	2.16	2.09		0.769	1.01	1.35	2.15	2.22	1.98
0.692	0.793	1.21	2.18	2.46	3.54		0.523	0.881	0.377	0.691	0.671	1.79		1.04	0.666	0.897	0.537	1.36	3.05
0.579	0.888	1.53	2.32	2.54	3.34		0.513	0.312	1.08	1.6	1.51	2.7		0.814	0.975	1.93	1.77	2.63	2.95
0.758	1.3	1.51	2.27	3.79	3.74		0.728	0.911	0.976	2.16	2.73	1.6		0.66	0.923	1.12	1.84	2.64	1.73
0.666	0.668	1.01	1.25	2.25	2.82		0.443	0.67	1.05	2.16	2.11	2.94		0.756	0.878	0.264	2.34	1.2	0.82
0.207	0.701	0.968	1.48	1.4	2.26		0.505	0.832	1.24	1.77	2.47	3.55		0.399	0.234	0.966	0.494	0.348	0.169
0.193	0.402	0.781	1.65	2.27	1.55		0.778	0.987	1.04	1.84	2.01	1.37		1.01	0.838	0.706	0.877	1.6	1.98
0.347	0.558	1.38	3.33	2.21	2.96		0.638	0.954	1.45	1.72	2.9	1.41		0.334	0.218	0.754	1.07	1.53	1.16
0.749	0.99	2.16	1.8	2.79	2.71		0.456	0.447	1.46	1.75	1.88	1.6		1.41	0.954	1.41	1.49	2.16	4.51
0.662	1.02	0.892	1.73	1.39	1.58		0.474	0.35	1.15	0.486	1	1.59		1.13	0.31	1.68	0.839	1.99	3.34
0.47	0.472	0.487	0.659	2.28	3.04		0.305	0.614	0.506	1.15	1.15	2.02		1.06	0.707	1.12	2.01	0.937	2.15
0.844	1.32	1.21	1.98	1.67	1.38		0.353	0.397	0.62	0.821	1.62	1.43		0.389	0.913	2.03	1.45	3.35	1.6
0.831	0.86	1.28	1.25	0.416	1.94		0.369	0.376	0.586	0.871	1.56	0.385		0.604	0.994	1.42	3.82	2.93	3.8
0.467	1.02	2.08	1.84	2.01	2.43		0.29	0.408	0.816	0.862	1.61	1.18		0.713

## Sheet: Fig. 5a
Relative fluorescence intensities flow cytometry
interphase HeLa cells w/o Mn2+	mitotic(STC) HeLa cells w/o Mn2+	interphase HeLa cells w/ Mn2+	mitotic(STC) HeLa cells w/ Mn2+
0.987347	0.553341	1.94834	1.21616
1.01754	0.588148	1.84561	1.24241
1.07099	0.507755	1.79471	0.902155
1.00791	0.568475	1.8039	1.21893
0.916218	0.457629	1.51854	1.35192
1.1116	0.399576	1.2641	0.516156
1.05699	0.396664	1.17567	0.743491
0.957154	0.479588	1.15925	0.569471
0.910393	0.474815	1.16321	0.579098
0.963869	0.470204	1.19048	0.60523

## Sheet: Fig. 5b
Adhesion forces (nN) of interphase HeLa cells + Mn2+ to Matrigel						to BSA		Adhesion forces (nN) of mitotic(STC) HeLa cells + Mn2+ to Matrigel						to BSA
5 s	20 s	60 s	120 s	240 s	360 s	360 s		5 s	20 s	60 s	120 s	240 s	360 s	360 s
0.965	2.16	3.1	8.47	101	66.6	0.885		0.659	0.861	1.51	0.41	1.06	1.32	1.49
0.345	0.814	2.33	5.74	24.3	28.7	1.58		0.633	0.796	1.05	0.755	0.563	1.28	2.2
0.894	1.38	2.15	2.88	3.57	39.1	0.38		0.516	0.282	1.1	1.82	4.18	0.78	0.396
2.28	3.29	2.9	2.44	7.49	10.2	1.76		0.494	1.19	1.01	1.59	1.84	1.9	1.15
0.444	0.907	1.71	1.47	5.55	14.5	1.38		0.539	0.567	0.863	1.41	2.04	1.03	0.299
0.467	1.51	6.27	13.9	5.73	16	0.424		0.579	0.915	1	1.22	2.01	3.23	0.753
0.578	8.08	9.06	6.26	31.9	21.1	0.142		1.23	0.432	1.53	3.06	2	4.44	0.386
3.52	4.4	6.65	17.4	10.1	33.6	1.29		0.719	0.429	1.06	1.94	1.53	2.42	0.677
2.26	2.64	4.29	20.3	13.8	37.4	1.04		0.501	1.37	2.23	1.71	1.97	2.48	3.21
2	1.77	7.23	13.9	25.3	11.4	0.907		0.325	0.626	0.811	2.31	1.23	2.54	0.0339
0.885	0.904	2.75	2.45	12.1	28.8	0.841		0.917	1.11	1.27	1.44	0.887	2.38	0.632
0.392	0.616	1.71	1.58	2.93	31.2	1.58		0.386	0.633	0.524	1.13	1.63	2.8	0.176
0.83	5.79	35.2	38.8	57.9	31.8	0.646		0.636	0.983	0.674	0.739	1.72	1.22
0.485	1.47	5.21	16.4	25.7	8.48	1.15		1.16	0.887	1.22	0.742	0.913	2.57
4.61	1.16	1.01	2.32	60.3	48.1	0.177		0.701	1.19	1.61	0.576	3.14	1.41
0.425	1.54	4.05	32.1	4.37	58.8			0.818	1.49	1.36	2.23	0.926	6.09
0.647	2.03	6.65	28.4	42.3	87.1			0.543	0.777	1.68	1.25	0.948	6.05
0.717					80.1			0.967	0.879	0.926	1.34	3.79	5.06
1.32					2.25				0.93	1.49	0.975	2.43	6.63
1.04											1.64
1.21

[truncated: 35 more sheets: Fig. 5c, Fig. 5d, Fig 6a, Fig. 6b, Fig. 6c, Fig. 6d, Fig. 7a, Fig. 7b, Fig. 8a, Fig. 8b, Fig. 8c, Fig. 8d, Suppl. Fig. 2a, Suppl. Fig. 2b, Suppl. Fig. 2c, Suppl. Fig. 2d, Suppl. Fig. 2e, Suppl. Fig. 2f, Suppl. Fig. 2g, Suppl. Fig. 2h …]
